# Supplementary material for: Extent, impact, and mitigation of batch effects in tumor biomarker studies using tissue microarrays
Source: eLife. 2021 Dec 23;10:e71265. doi: 10.7554/eLife.71265 (PMC8849344; doi:10.7554/eLife.71265)
Supplement: Source code 1. [file elife-71265-code1.zip]

Archive with 2 entries (2 files):
- batchtma_manuscript_211206.html
- __MACOSX/._batchtma_manuscript_211206.html
